# Supplementary material for: Beyond Tanimoto: a learned bioactivity similarity index enhances ligand discovery
Source: Front Bioinform. 2025 Nov 28;5:1695353. doi: 10.3389/fbinf.2025.1695353 (PMC12698616; doi:10.3389/fbinf.2025.1695353)
Supplement: Supplementary file 1 [file DataSheet1.zip]

Archive with 7 entries (7 files):
- S1.png
- S2.csv
- S3.csv
- S4.png
- S5.png
- S7.xlsx
- S8.png
