# Supplementary material for: Beyond Tanimoto: a learned bioactivity similarity index enhances ligand discovery
Source: Front Bioinform. 2025 Nov 28;5:1695353. doi: 10.3389/fbinf.2025.1695353 (PMC12698616; doi:10.3389/fbinf.2025.1695353)
Supplement: Supplementary file 1 [file DataSheet1.zip › S2.csv]

Protein Group	Target list (Uniprot ID)	S Pairs
PF00001 D	B0FL73, O70528, P07550, P08588, P08908, P08909, P08913, P13945, P14416, P14842, P15823, P18089, P18130, P18825, P18841, P18901, P19020, P19327, P20288, P21728, P21917, P21918, P23944, P25021, P25100, P28221, P28222, P28223, P28335, P28564, P30729, P30939, P31389, P31390, P32305, P34969, P35348, P35367, P35368, P35462, P41595, P43140, P47898, P50130, P50406, P61168, P61169, P79400, Q13639, Q62758,…	173850
PF00069 A	O00141, O00311, O00444, O14757, O14920, O14965, O15111, O15530, O60285, O75116, O75385, O75582, O94768, O95835, O96017, P05129, P05771, P17252, P17612, P23443, P24723, P27448, P31749, P31751, P41743, P49137, P51812, P53350, P57059, P9WI81, Q02156, Q04759, Q05513, Q05655, Q13464, Q13557, Q14680, Q15139, Q15349, Q15418, Q8MMZ8, Q96GD4, Q96PY6, Q9BJF5, Q9BZL6, Q9H093, Q9H0K1, Q9H4B4, Q9NYY3, Q9UEE5,…	98299
PF07714 B	P00519, P05622, P07333, P07949, P08581, P09581, P09619, P10721, P11362, P16234, P16591, P17948, P21802, P22455, P22607, P30530, P35916, P35918, P35968, P36888, P41240, P42684, Q02763, Q03142, Q04912, Q06418, Q12866, Q13882	88549
PF07714	P00519, P05622, P07333, P07949, P08581, P09581, P09619, P10721, P11362, P16234, P16591, P17948, P21802, P22455, P22607, P30530, P35916, P35918, P35968, P36888, P41240, P42684, Q02763, Q03142, Q04912, Q06418, Q12866, Q13882	88549
PF00104	P03372, P04150, P06401, P06536, P08235, P10275, P10276, P10826, P10827, P10828, P11473, P11474, P13631, P15207, P19793, P28702, P37231, P48443, P51449, P51450, P55055, P62508, Q03181, Q07869, Q13133, Q92731, Q96RI1	68883
PF00069 B	A0A059UE90, P06493, P11802, P19784, P24941, P27361, P28482, P45983, P45984, P47811, P49336, P49840, P49841, P50613, P50750, P53779, P63085, P68400, Q00534, Q00535, Q13164, Q14004, Q15759, Q16539, Q9NYV4	68865
PF00001 E	P21730, P25090, P28646, P30872, P30874, P31391, P32300, P32745, P33533, P33534, P33535, P34975, P35346, P35372, P41143, P41144, P41145, P41146, P42866, P49684, P79350, P97266, P97639, Q15722, Q16581, Q8JZL2, Q924U1, Q969F8, Q99705, Q9UKP6, Q9Y5Y4	62241
PF00001 C	P08172, P08173, P08482, P08483, P08485, P08912, P10980, P11229, P20309, P58406, Q865E1, Q8VH26, Q91ZY1, Q9H3N8, Q9JI35, Q9QYN8, Q9Y5N1	50471
PF07714 A	P00523, P06239, P06241, P07947, P07948, P08631, P09769, P12931, P21709, P29317, P29323, P42680, P42681, P42685, P51451, P51813, P54760, P54764, Q06187, Q08881	49399
PF00194	O43570, P00915, P00918, P22748, P23280, P35218, P43166, Q16790, Q8N1Q1, Q95323, Q9ULX7, Q9Y2D0	46025
PF00089	O19045, P00734, P00735, P00740, P00742, P00746, P00747, P00748, P00749, P00750, P00760, P00761, P00766, P03951, P03952, P04070, P05981, P06870, P07477, P08246, P08311, P08709, P23946, P98073, Q15661, Q9Y337, Q9Y5Y6	45769
PF00520	O35433, O43497, O75762, O95180, P22001, P22460, P35499, Q01118, Q12809, Q14524, Q15858, Q1A7N1, Q62205, Q62968, Q6RI86, Q7Z2W7, Q8NER1, Q8R455, Q92736, Q9ERZ8, Q9HBA0, Q9P0X4, Q9Y5Y9	40661
PF00850	O15379, P56524, Q13547, Q8WUI4, Q92769, Q969S8, Q96DB2, Q9BY41, Q9UBN7, Q9UKV0, Q9UQL6, Q9Z2V5	39983
PF00233	O00408, O54735, O76074, O76083, O77746, O95263, P27815, P51160, Q07343, Q08493, Q08499, Q13370, Q13946, Q14432, Q28156, Q8CA95, Q8WQX9, Q9HCR9, Q9QYJ6, Q9Y233	39865
PF00413	P03956, P08253, P08254, P09237, P09238, P14780, P22894, P33435, P39900, P45452, P50281	38584
PF00135	O42275, P04058, P06276, P21836, P22303, P23141, P23795, P37136, P81908, Q03311, Q9JKC1, Q9N1N9	32577
PF00001 F	P0DMS8, P25099, P28190, P28647, P29274, P29275, P30542, P30543, P47745, Q60612, Q61618	32140
PF00001	P0DMS8, P25099, P28190, P28647, P29274, P29275, P30542, P30543, P47745, Q60612, Q61618	32140
PF00209	P23975, P23977, P31645, P31648, P31652, P48067, Q01959, Q63380, Q9WTR4, Q9Y345	31228
PF00069 D	O35493, P22518, P41279, P49759, P49760, P49761, Q13627, Q63470, Q92630, Q9H2X6, Q9HAZ1, Q9Y463	31123
PF00069	O35493, P22518, P41279, P49759, P49760, P49761, Q13627, Q63470, Q92630, Q9H2X6, Q9HAZ1, Q9Y463	31123
PF00001 B	O70526, P25024, P25025, P25095, P25104, P25106, P29089, P30411, P30556, P32246, P34976, P35351, P35414, P41597, P46663, P49682, P50052, P51677, P51679, P51681, P51685, P61073	27493
PF00067	P05093, P08684, P11511, P11715, P15538, P19099, P22443, P24557, Q07973, Q16678, Q7Z1V1	26630
PF01593	O07855, O60341, P19643, P21396, P21397, P21398, P27338, P56560	24786
PF00069 C	O94804, O95819, O96013, Q12851, Q13043, Q13153, Q13188, Q14164, Q56UN5, Q7L7X3, Q8IVH8, Q8N4C8, Q92918, Q99683, Q9H2G2, Q9H2K8, Q9UHD2, Q9UKE5, Q9Y4K4	24540
PF00112	O60911, O70370, P00784, P07711, P07858, P08176, P25774, P25779, P43235, P43236, P53634, Q95PM0, Q9N6S8	23294
PF01094	P23385, P31421, P31423, P31424, P35439, P41180, P41594, Q00960, Q13224, Q13255, Q14416, Q14832	22693
PF00106	P14061, P15428, P16232, P28845, P35270, P37058, P37059, P49327, P50172	22370
PF00001 A	O43613, O43614, P30551, P30553, P32238, P32239, P49146, P49683, P56481, P56718, Q63931, Q9ERC0, Q9GZQ6, Q9Y5X5	19558
PF03098	P05164, P05979, P23219, P35354, P79208, Q05769, Q8SPQ9	19067
PF00326	O70196, P14740, P22411, P23687, P27487, P48147, Q12884, Q6V1X1, Q86TI2	18194
PF00026	P00797, P07339, P08424, P14091, P39898, P46925, P56817, P80209, Q17SB2, Q9Y5Z0	17752
PF02931	P14867, P31644, P35563, P36544, P46098, P47869, P58154, Q05941	17460
PF04622	O55242, Q60492, Q99720, Q9R0C9	16342
PF00186	O30463, P00374, P00381, P0A017, P0ABQ4, P16184, P22906, Q07422, Q920D2	13501
PF00864	P56373, Q64663, Q99571, Q99572	12208
PF00561	P07099, P34913, P34914, P80299, Q9BV23	11881
PF03062	O70536, O75907, P35610, Q95214, Q9H237, Q9JJJ7, Q9Z2A7	11859
PF01425	O00519, O08914, P97612	11840
PF00656	P29452, P29466, P42574, P55210, P55212, Q14790, Q9UDY8	11007
PF00002	O95838, P30082, P30988, P34998, P35353, P41586, P43220, P47871, Q16602, Q60748	10727
PF00102	P17706, P18031, P23467, Q06124	9667
PF01124	O14684, P20292, Q16873	9273
PF00664	P08183, P13569, P33527	8863
PF00248	P07943, P15121, P16116, P42330	8088
PF00452	P10415, Q07817, Q07820, Q64373	7930
PF00077	Q72874, Q9YQ12, Q9YQ30	7811
PF05241	Q5BJF2, Q5U3Y7, Q60490	6188
PF05577	P42785, Q7TMR0, Q9UHL4	5846
PF01231	P14902, P28776	5625
PF01401	P12821, P12822, P47820, Q9BYF1	5356
PF00061	P02753, P15090, Q01469	5287
PF13688	O77636, P78536	5191
PF06087	Q9NUW8	4946
PF00665	Q7ZJM1	4810
PF12146	O35678, Q8R431, Q99685	4684
PF13640	Q96KS0, Q9GZT9, Q9H6Z9	4195
PF02275	Q02083, Q13510, Q5KTC7	3973
PF00303	C3SWJ7, P04818, P07607	3473
PF00998	Q8JXU8, Q9WMX2	3464
PF00487	O00767, P07308, P13516	3372
PF03073	P16257, P30536	3359
PF01180	Q02127, Q54A96	3333
PF02146	Q8IXJ6, Q96EB6	3258
PF00343	P06737	3120
PF00474	P13866, P31639	2974
PF00171	P00352, P05091	2844
PF00017	P40763, P62993	2693
PF00316	P09467	2646
PF07690	P53985, P81721, Q01827, Q16572	2613
PF00501	P08659, P71716, Q9NR19	2554
PF00557	P50579	2492
PF03301	P48775	2490
PF01266	P14920	2468
PF00064	B4URF0, P03468	2444
PF00060	Q13224	2313
PF00478	P12268, P20839, Q8T6T2	2280
PF13561	P9WGR1, Q6GI75	2147
PF01048	P00491, P55859, Q13126	2088
PF02544	P18405, P31213	2043
PF04389	Q04609, Q16769	1902
PF00294	P50053, P55263, Q64640	1730
PF00781	Q9NRA0, Q9NYA1	1664
PF05409	P0DTD1	1590
PF02055	P04062	1492
PF00082	P09958, P29122, Q8NBP7	1343
PF01327	P68826, Q9JN24	1269
PF01764	Q9Y4D2	1262
PF00884	P08842	1214
PF13354	P62593, Q93LQ9	1109
PF00494	P37268, Q02769	1075
PF00083	P11166, Q96S37	1058
PF01494	O15229	1029
PF00254	P62942, P68106, Q13451	980
PF05292	O95822	968
PF00149	P21589	952
PF00160	P62937	928
PF00068	P04054, P14555	927
PF13506	Q16739	920
PF01596	P21964, P22734	866
PF01347	P55157	852
PF00144	P05364, Q8RL90	806
PF02525	P16083	803
PF00491	P05089	662
PF00264	O42713	637
PF01733	Q99808	625
PF01151	Q9BW60, Q9H5J4	553
PF00962	P00813, P56658	545
PF00348	P14324	530
PF00999	P19634, P26433, P48764	528
PF13621	Q8NHM5	486
PF03331	P47205	473
PF02267	P28907, P56528	445
PF00054	P04278	437
PF03662	Q9Y251	382
PF00484	Q6FTL6	363
PF03403	Q13093	344
PF01234	P40261	322
PF00145	P26358	192
PF03024	P15328	143
PF01758	Q12908	86
