# Supplementary material for: Beyond Tanimoto: a learned bioactivity similarity index enhances ligand discovery
Source: Front Bioinform. 2025 Nov 28;5:1695353. doi: 10.3389/fbinf.2025.1695353 (PMC12698616; doi:10.3389/fbinf.2025.1695353)
Supplement: Supplementary file 1 [file DataSheet1.zip › S3.csv]

Protein Group	Actives	Experimentally verified inactives	DUD-E Decoys	Total dataset rows
PF00026	567	700	567	661719
PF00067	721	287	721	772127
PF00104	1893	3337	1893	7121540
PF00135	887	1794	887	2141343
PF00520	1334	1403	1334	3497849
PF00850	975	1080	975	1651763
PF00194	1067	418	1067	1380178
PF00413	941	947	941	1463908
PF00233	1260	420	1260	1787305
PF00002	529	118	463	259323
PF00209	753	921	753	1246369
PF00112	734	924	734	1170337
PF00089	1540	1787	1540	4738741
PF01094	713	266	713	680465
PF00069 A	3232	6130	3232	21560324
PF00069 B	1852	2978	1852	6501498
PF00069 C	972	2064	972	2144026
PF00069 D	852	991	852	1089802
PF00001 A	745	296	712	893343
PF00001 B	1166	540	1166	1419647
PF00001 C	1317	1411	1317	2876239
PF00001 D	4301	4784	4301	29339967
PF00001 E	1874	1039	1874	4370088
PF00001 F	832	564	832	1128122
PF07714 A	1353	2683	1353	3760810
PF07714 B	2136	3654	2136	9589980
BSI Large	34546	41536	34447	113246813
