# Supplementary material for: Beyond Tanimoto: a learned bioactivity similarity index enhances ligand discovery
Source: Front Bioinform. 2025 Nov 28;5:1695353. doi: 10.3389/fbinf.2025.1695353 (PMC12698616; doi:10.3389/fbinf.2025.1695353)
Supplement: Supplementary file 1 [file DataSheet1.zip › S7.xlsx]

## Sheet: tabla_resultados_generales
Protein group	Test protein	ROC AUC BSI	ROC AUC TC	ROC AUC ChemBERTa	ROC AUC CLAMP	PR AUC BSI	PR AUC TC	PR AUC ChemBERTa	PR AUC CLAMP
PF00001 A	P49146	0.698126	0.588099	0.550035	0.5	0.224154	0.171683	0.190402	0.138784
PF00001 A	P49683	0.5	0.999345	0.98888	0.998417	0.015106	0.971317	0.849694	0.971426
PF00001 A	P32238	0.765161	0.662935	0.587241	0.563449	0.383673	0.242493	0.197261	0.202978
PF00001 A	P30553	0.843342	0.564582	0.549538	0.666162	0.723084	0.372351	0.305173	0.431926
PF00001 A	O43613	0.888496	0.695594	0.667952	0.67931	0.674697	0.423816	0.387622	0.437086
PF00001 A	P32239	0.838984	0.634415	0.576581	0.626765	0.499885	0.248146	0.214312	0.229972
PF00001 A	O43614	0.760378	0.647771	0.600131	0.675072	0.662051	0.473437	0.422901	0.508451
PF00001 A	Q9Y5X5	0.941699	0.544483	0.5	0.53396	0.90529	0.297869	0.247999	0.241838
PF00001 A	P56718	0.999632	0.923761	0.849947	0.950588	0.998931	0.856944	0.644001	0.893088
PF00001 A	P56481	0.849161	0.672353	0.578586	0.608536	0.641111	0.36255	0.346992	0.31157
PF00001 A	Q9ERC0	0.529412	0.514706	1	0.926471	0.030303	0.0294118	1	0.166667
PF00001 A	P30551	0.707593	0.597295	0.564344	0.597438	0.521322	0.299809	0.283791	0.298171
PF00001 A	Q63931	0.899066	0.608269	0.621819	0.661224	0.614223	0.284439	0.225522	0.247862
PF00001 A	Q9GZQ6	0.935342	0.615197	0.5	0.55961	0.926954	0.343074	0.215988	0.244797
PF00001 B	P51679	0.536992	0.580871	0.603996	0.566144	0.215931	0.290286	0.249709	0.242552
PF00001 B	P25095	0.879602	0.649857	0.5	0.680471	0.692187	0.419224	0.257032	0.419217
PF00001 B	P25104	0.920975	0.871795	0.628141	0.735195	0.711945	0.470984	0.361299	0.379537
PF00001 B	P32246	0.57481	0.591752	0.5	0.613167	0.215113	0.236159	0.173264	0.225311
PF00001 B	P25024	0.927321	0.664258	0.568226	0.53087	0.624479	0.245407	0.192367	0.199897
PF00001 B	P29089	0.853409	0.854977	0.728811	0.80426	0.631059	0.524896	0.416256	0.486227
PF00001 B	P41597	0.570331	0.617014	0.602397	0.624135	0.298063	0.329831	0.326898	0.320995
PF00001 B	P51677	0.63079	0.616495	0.638718	0.714581	0.321285	0.367562	0.394065	0.455382
PF00001 B	P49682	0.532617	0.5	0.505492	0.510355	0.263227	0.248259	0.2485	0.248334
PF00001 B	P34976	0.880771	0.852042	0.724146	0.738879	0.645421	0.744425	0.502348	0.501375
PF00001 B	P25025	0.715477	0.603415	0.652264	0.633119	0.47889	0.364965	0.357797	0.396734
PF00001 B	P30411	0.77793	0.681639	0.555207	0.666432	0.394496	0.286167	0.188103	0.200578
PF00001 B	P51685	0.647059	0.718114	0.835854	0.542548	0.177607	0.361301	0.346182	0.227865
PF00001 B	O70526	0.836909	0.54969	0.5	0.5	0.386351	0.246619	0.0887053	0.108631
PF00001 B	P50052	0.811259	0.646748	0.55853	0.608761	0.605575	0.334812	0.266193	0.302172
PF00001 C	P58406	0.819712	0.719499	0.675381	0.830888	0.618829	0.50712	0.406968	0.652841
PF00001 C	P08173	0.92549	0.508352	0.503794	0.599989	0.81746	0.166682	0.161134	0.236698
PF00001 C	Q9QYN8	0.798999	0.634504	0.610198	0.666177	0.667982	0.464885	0.446765	0.478589
PF00001 C	P08172	0.877302	0.53399	0.503872	0.643713	0.650107	0.156841	0.151213	0.232513
PF00001 C	Q9JI35	0.817812	0.699117	0.564418	0.684519	0.70225	0.57308	0.378645	0.502469
PF00001 C	P20309	0.915774	0.552006	0.542694	0.660506	0.702769	0.172083	0.167221	0.243762
PF00001 C	Q8VH26	0.836608	0.621305	0.667419	0.706257	0.618355	0.35433	0.366625	0.394728
PF00001 C	Q9H3N8	0.764611	0.563356	0.5	0.630707	0.401661	0.235758	0.169744	0.253109
PF00001 C	Q91ZY1	0.952235	0.737821	0.640546	0.797076	0.902611	0.597844	0.443379	0.63518
PF00001 C	P08485	0.761671	0.543375	0.5	0.567124	0.661733	0.351361	0.268644	0.369521
PF00001 C	P08912	0.942145	0.555948	0.571509	0.71547	0.829135	0.190486	0.21311	0.336601
PF00001 C	Q865E1	0.888215	0.815382	0.829645	0.76387	0.543132	0.652959	0.416994	0.329504
PF00001 C	Q9Y5N1	0.838334	0.600378	0.563427	0.677597	0.486362	0.216047	0.204082	0.290173
PF00001 C	P08483	0.916375	0.680426	0.71042	0.84049	0.821091	0.420352	0.50855	0.616719
PF00001 C	P11229	0.864601	0.514477	0.52539	0.598369	0.691554	0.139742	0.144214	0.196216
PF00001 D	P32305	0.873162	0.645855	0.652928	0.72747	0.71982	0.450007	0.435961	0.488597
PF00001 D	Q923Y8	0.848593	0.651309	0.696623	0.613486	0.790893	0.534001	0.491706	0.417252
PF00001 D	P28335	0.838144	0.518605	0.533735	0.617666	0.460865	0.148468	0.149368	0.197496
PF00001 D	P34969	0.910158	0.610211	0.601657	0.716166	0.631857	0.24533	0.224259	0.301931
PF00001 D	P50406	0.777641	0.611459	0.658193	0.666357	0.404955	0.232668	0.299908	0.280292
PF00001 D	P35367	0.844401	0.581096	0.586069	0.706882	0.455772	0.178585	0.177975	0.257697
PF00001 D	P30939	0.815422	0.694811	0.73229	0.8158	0.61647	0.52753	0.480704	0.560842
PF00001 D	Q923Y9	0.983568	0.760084	0.798943	0.665724	0.965983	0.683683	0.614363	0.498219
PF00001 D	P07550	0.881357	0.680016	0.628154	0.67819	0.516864	0.257064	0.193816	0.250839
PF00001 D	P23944	0.957591	0.624227	0.579985	0.6279	0.918992	0.454223	0.355895	0.41611
PF00001 D	P08913	0.902945	0.5	0.5	0.601201	0.71276	0.166924	0.16346	0.223441
PF00001 D	P15823	0.955641	0.631811	0.627007	0.735167	0.869998	0.42593	0.38544	0.524003
PF00001 D	B0FL73	0.717674	0.797569	0.564399	0.72932	0.445125	0.516053	0.272917	0.461686
PF00001 D	P28222	0.920724	0.578638	0.661945	0.752975	0.746698	0.237	0.286291	0.366947
PF00001 D	P25100	0.964585	0.57595	0.523401	0.682517	0.829715	0.246773	0.190475	0.32237
PF00001 E	P34975	0.908897	0.61228	0.554911	0.759819	0.765234	0.353275	0.31296	0.54192
PF00001 E	P97266	0.866478	0.664776	0.596469	0.752977	0.753545	0.462599	0.426297	0.58433
PF00001 E	Q9Y5Y4	0.5	0.663197	0.737643	0.716384	0.247797	0.455086	0.521321	0.498629
PF00001 E	P25090	0.614191	0.5	0.5	0.5	0.31365	0.231813	0.172321	0.21868
PF00001 E	P41145	0.834388	0.589359	0.563055	0.681629	0.499011	0.200529	0.18639	0.257765
PF00001 E	P30872	0.907312	0.647678	0.535283	0.716881	0.733842	0.455193	0.305299	0.470577
PF00001 E	P41146	0.727833	0.610907	0.6248	0.729787	0.546894	0.361858	0.367865	0.495451
PF00001 E	P49684	0.650899	0.625773	0.5	0.518888	0.272946	0.241027	0.153834	0.190662
PF00001 E	Q99705	0.634354	0.600051	0.68076	0.66701	0.461102	0.394301	0.457207	0.43982
PF00001 E	P35372	0.861431	0.602008	0.575615	0.685381	0.466623	0.176709	0.172923	0.230164
PF00001 E	P28646	0.770158	0.795336	0.659725	0.861795	0.447142	0.405032	0.260372	0.571527
PF00001 E	P30874	0.808845	0.654	0.503898	0.599841	0.489443	0.278204	0.19786	0.233087
PF00001 E	P41143	0.858069	0.629126	0.533376	0.687388	0.447888	0.180444	0.150387	0.226054
PF00001 E	Q16581	0.5	0.608342	0.5	0.5	0.0785027	0.116481	0.0653018	0.0741163
PF00001 E	P41144	0.908287	0.64801	0.593981	0.737849	0.775662	0.419516	0.384886	0.529762
PF00001 F	P28190	0.796047	0.647984	0.625232	0.559565	0.639205	0.457572	0.476661	0.361164
PF00001 F	P25099	0.833094	0.584946	0.595839	0.571339	0.601692	0.284501	0.293342	0.256608
PF00001 F	P0DMS8	0.774446	0.593917	0.549385	0.54395	0.41669	0.243556	0.21589	0.217424
PF00001 F	P29274	0.759346	0.581783	0.610857	0.572497	0.454286	0.22521	0.257085	0.214906
PF00001 F	P30542	0.8176	0.573307	0.593871	0.569158	0.529259	0.213692	0.251742	0.211658
PF00001 F	P30543	0.857645	0.619585	0.610567	0.571339	0.603218	0.313484	0.302929	0.263657
PF00001 F	Q61618	0.936477	0.800783	0.760618	0.721638	0.598955	0.392912	0.197335	0.254075
PF00001 F	P47745	0.870758	0.636461	0.554048	0.718737	0.622945	0.36666	0.380306	0.422123
PF00001 F	P29275	0.751692	0.590998	0.596501	0.594492	0.499404	0.359349	0.375399	0.341783
PF00001 F	Q60612	0.899363	0.633925	0.62849	0.674876	0.86328	0.553907	0.492785	0.538175
PF00001 F	P28647	0.837453	0.863646	0.779547	0.782567	0.6044	0.555674	0.456532	0.462916
PF00002	P43220	0.5	0.52278	0.531251	0.655382	0.0592336	0.0568926	0.0602729	0.0808337
PF00002	P34998	0.754916	0.689204	0.754956	0.667847	0.539901	0.439079	0.55062	0.429919
PF00002	Q60748	0.948066	0.69865	0.5	0.5	0.519941	0.15239	0.0642508	0.0426611
PF00002	P47871	0.583845	0.56541	0.677785	0.612237	0.240668	0.315131	0.358601	0.298807
PF00002	Q16602	0.5	0.778684	0.605722	0.696408	0.218228	0.504151	0.35927	0.395344
PF00002	P41586	0.702103	0.5	0.5	0.5	0.202225	0.100555	0.10645	0.145527
PF00002	P30082	0.875697	0.5	0.551069	0.5	0.623106	0.126455	0.152991	0.112145
PF00002	P35353	0.851569	0.613812	0.679611	0.655843	0.727282	0.442862	0.521579	0.50806
PF00026	Q9Y5Z0	0.758325	0.624924	0.687579	0.604774	0.564961	0.374782	0.489534	0.36804
PF00026	P14091	0.903604	0.649283	0.5885	0.6455	0.713308	0.318005	0.270021	0.342597
PF00026	Q17SB2	0.92523	0.603172	0.580351	0.536258	0.794716	0.37621	0.306884	0.273424
PF00026	P07339	0.589141	0.629956	0.602127	0.612955	0.192319	0.206778	0.191543	0.210239
PF00026	P00797	0.594513	0.620231	0.601034	0.602875	0.278302	0.280593	0.275889	0.266912
PF00026	P46925	0.800526	0.513315	0.548625	0.531142	0.626286	0.258559	0.26688	0.271227
PF00026	P56817	0.655832	0.58633	0.632542	0.580897	0.168941	0.115177	0.143549	0.113146
PF00026	P08424	0.800178	0.537417	0.606211	0.530113	0.52334	0.108788	0.128543	0.103343
PF00026	P80209	0.674629	0.655649	0.787803	0.683715	0.167454	0.155157	0.206008	0.15477
PF00026	P39898	0.908694	0.5	0.5	0.5	0.787074	0.25602	0.232879	0.243565
PF00067	Q07973	0.644574	0.579446	0.5	0.573861	0.367286	0.369189	0.263431	0.352971
PF00067	P11511	0.645828	0.527376	0.521642	0.552736	0.299362	0.225018	0.218704	0.231275
PF00067	P15538	0.866793	0.676733	0.670031	0.611689	0.758951	0.492963	0.474179	0.414014
PF00067	P22443	0.683568	0.654819	0.624611	0.698708	0.474989	0.613716	0.619061	0.496869
PF00067	P24557	0.689106	0.710722	0.649253	0.637191	0.416408	0.488054	0.35554	0.377383
PF00067	Q16678	0.616957	0.586159	0.582024	0.632756	0.363259	0.356477	0.33108	0.369569
PF00067	P19099	0.820347	0.641005	0.618171	0.582209	0.671074	0.435342	0.424972	0.389623
PF00067	P11715	0.829976	0.529364	0.5	0.584702	0.543352	0.227254	0.231386	0.244431
PF00067	P05093	0.726946	0.581388	0.514126	0.568846	0.417689	0.295011	0.262536	0.276005
PF00067	P08684	0.658836	0.610718	0.532329	0.591511	0.251368	0.226488	0.157482	0.226197
PF00067	Q7Z1V1	0.583075	0.585747	0.621861	0.644391	0.261161	0.248005	0.285839	0.284417
PF00069 A	Q13464	0.884994	0.599519	0.629606	0.551225	0.633775	0.249982	0.263345	0.200703
PF00069 A	P23443	0.828032	0.606748	0.586141	0.575197	0.51549	0.286665	0.236	0.24145
PF00069 A	Q04759	0.901608	0.534445	0.549285	0.560974	0.708892	0.19662	0.209757	0.194925
PF00069 A	O00444	0.931013	0.622188	0.562925	0.625299	0.745422	0.247466	0.192168	0.219916
PF00069 A	P41743	0.776849	0.793076	0.789885	0.861812	0.294099	0.396429	0.36698	0.63067
PF00069 A	Q96PY6	0.812819	0.557319	0.659382	0.574083	0.391123	0.25955	0.181696	0.190024
PF00069 A	O14965	0.796523	0.58332	0.623214	0.590998	0.375285	0.159576	0.171884	0.159152
PF00069 A	O14920	0.733499	0.531771	0.568871	0.580425	0.344359	0.151406	0.154528	0.177041
PF00069 A	Q15349	0.893688	0.566135	0.547611	0.5	0.585498	0.193785	0.140188	0.154186
PF00069 A	Q9Y243	0.949562	0.604481	0.561628	0.584258	0.844843	0.302929	0.197668	0.237332
PF00069 A	Q14680	0.817817	0.555156	0.566756	0.686126	0.433202	0.210365	0.247113	0.255469
PF00069 A	Q9H4B4	0.97648	0.634127	0.55664	0.581884	0.784508	0.193692	0.124919	0.127115
PF00069 A	P31751	0.920232	0.587732	0.646803	0.623632	0.686486	0.189223	0.232349	0.217511
PF00069 A	O75116	0.83633	0.574653	0.596397	0.556836	0.566931	0.218315	0.232879	0.190056
PF00069 A	P05129	0.937305	0.5	0.5	0.526632	0.828667	0.18326	0.175843	0.210326
PF00069 B	P11802	0.895446	0.575041	0.59506	0.631409	0.702857	0.256815	0.261233	0.282616
PF00069 B	P19784	0.900185	0.513772	0.553495	0.5	0.675881	0.191453	0.19954	0.161715
PF00069 B	P50750	0.844319	0.579063	0.610731	0.525804	0.590252	0.256461	0.27189	0.20156
PF00069 B	P27361	0.924172	0.646721	0.573164	0.621045	0.687778	0.156943	0.100423	0.118778
PF00069 B	P68400	0.73387	0.5	0.5	0.553979	0.404382	0.154506	0.144423	0.16505
PF00069 B	Q14004	0.994453	0.652256	0.55029	0.5	0.941687	0.139584	0.120497	0.0817405
PF00069 B	P47811	0.775974	0.583803	0.738543	0.584397	0.555426	0.365463	0.492259	0.379601
PF00069 B	P49336	0.790307	0.554113	0.581051	0.554178	0.429307	0.197387	0.22823	0.186535
PF00069 B	P49840	0.843748	0.506671	0.527947	0.508315	0.538075	0.18281	0.184033	0.174984
PF00069 B	P50613	0.875035	0.567951	0.589677	0.538286	0.58498	0.199504	0.219277	0.190058
PF00069 B	Q15759	0.81971	0.571406	0.646295	0.583416	0.482109	0.201333	0.203695	0.178832
PF00069 B	Q16539	0.783462	0.587846	0.648992	0.548987	0.328503	0.150744	0.183128	0.132785
PF00069 B	Q9NYV4	0.821533	0.53576	0.574559	0.57574	0.69688	0.27173	0.278204	0.281582
PF00069 B	P28482	0.79982	0.624622	0.622336	0.562028	0.376852	0.259495	0.259224	0.183426
PF00069 B	P24941	0.836889	0.517609	0.536568	0.526917	0.477634	0.144341	0.154932	0.147711
PF00069 C	Q9H2G2	0.941293	0.54689	0.503304	0.5	0.759335	0.151923	0.140002	0.135213
PF00069 C	O96013	0.79484	0.626686	0.658931	0.579644	0.44016	0.268825	0.236298	0.248079
PF00069 C	Q9UKE5	0.911074	0.521343	0.578261	0.566785	0.701781	0.152204	0.181345	0.166399
PF00069 C	Q14164	0.974544	0.582349	0.633328	0.57562	0.789016	0.146461	0.160189	0.134551
PF00069 C	Q13188	0.964201	0.583258	0.5147	0.507516	0.742789	0.11722	0.0978854	0.0907651
PF00069 C	Q12851	0.819216	0.522784	0.556417	0.600729	0.499457	0.138137	0.156346	0.201564
PF00069 C	Q56UN5	0.906773	0.505372	0.597914	0.591436	0.672701	0.151163	0.194057	0.189722
PF00069 C	Q13043	0.914721	0.563166	0.537512	0.5	0.611893	0.151985	0.135851	0.117919
PF00069 C	Q92918	0.860408	0.551112	0.634207	0.614571	0.592746	0.180539	0.244336	0.215098
PF00069 C	Q13153	0.810087	0.646968	0.678251	0.658706	0.437895	0.273587	0.279738	0.245599
PF00069 C	Q8N4C8	0.942573	0.5	0.530729	0.5	0.884311	0.121161	0.121288	0.106647
PF00069 C	Q9H2K8	0.976345	0.529785	0.524192	0.513361	0.873446	0.157406	0.151832	0.163586
PF00069 C	Q8IVH8	0.964767	0.504445	0.589206	0.622928	0.764087	0.147438	0.179169	0.175949
PF00069 C	Q9UHD2	0.940842	0.574983	0.619581	0.608169	0.731211	0.183608	0.208872	0.199653
PF00069 C	Q7L7X3	0.929844	0.541312	0.53561	0.5	0.843599	0.178923	0.168982	0.153366
PF00069 D	P49759	0.870795	0.511908	0.572504	0.539158	0.695573	0.198355	0.243029	0.204869
PF00069 D	O35493	0.904394	0.552383	0.573591	0.5	0.829202	0.339156	0.302797	0.246242
PF00069 D	P49761	0.967236	0.712745	0.735524	0.771618	0.885799	0.435203	0.568893	0.498645
PF00069 D	Q9Y463	0.911697	0.517285	0.567222	0.548604	0.718377	0.206785	0.247047	0.212758
PF00069 D	Q9HAZ1	0.900312	0.521353	0.550872	0.524022	0.727225	0.161632	0.189509	0.160988
PF00069 D	Q92630	0.929228	0.522401	0.502753	0.512791	0.8226	0.163878	0.225313	0.138197
PF00069 D	P22518	0.970726	0.56468	0.535036	0.512596	0.920677	0.294311	0.281139	0.24137
PF00069 D	P49760	0.925118	0.565626	0.616827	0.604675	0.844727	0.265354	0.352211	0.276935
PF00069 D	Q13627	0.862731	0.5758	0.637795	0.596715	0.644401	0.218229	0.290836	0.21667
PF00069 D	Q9H2X6	0.81912	0.5	0.543152	0.5	0.450157	0.101598	0.122055	0.100783
PF00069 D	P41279	0.774564	0.549597	0.597223	0.524915	0.361899	0.180998	0.194291	0.171719
PF00069 D	Q63470	0.671168	0.525673	0.506132	0.532711	0.426809	0.281018	0.265572	0.291418
PF00089	P08246	0.517634	0.557377	0.580987	0.582905	0.152879	0.168836	0.179273	0.172513
PF00089	P03951	0.790462	0.657666	0.719353	0.595791	0.544075	0.370795	0.390739	0.286223
PF00089	P00746	0.561603	0.690077	0.657658	0.617035	0.262709	0.433533	0.520777	0.361089
PF00089	P00740	0.69055	0.56794	0.626827	0.529045	0.358803	0.287029	0.307456	0.246443
PF00089	P06870	0.80531	0.523707	0.510156	0.5	0.438456	0.191203	0.210511	0.191777
PF00089	P00760	0.807393	0.593404	0.583724	0.503961	0.545077	0.259127	0.266856	0.208605
PF00089	P00735	0.723406	0.672268	0.582143	0.501654	0.329571	0.25659	0.194964	0.182364
PF00089	P00761	0.856777	0.689292	0.619656	0.664512	0.702016	0.235384	0.213984	0.202211
PF00089	Q15661	0.590552	0.578391	0.530023	0.570317	0.305051	0.312935	0.294156	0.294034
PF00089	P00748	0.810504	0.519177	0.5	0.559745	0.385069	0.183849	0.171563	0.176062
PF00089	P98073	0.966928	0.966907	0.899801	0.918899	0.902494	0.892263	0.661354	0.781915
PF00089	P04070	0.84679	0.61731	0.593407	0.5	0.482932	0.159659	0.153269	0.105734
PF00089	P03952	0.741339	0.585225	0.598469	0.555381	0.474547	0.262994	0.264487	0.225369
PF00089	P00747	0.827599	0.626306	0.566548	0.511573	0.329945	0.159758	0.139014	0.117807
PF00089	P08709	0.837371	0.643162	0.651553	0.647112	0.45736	0.273075	0.272597	0.256873
PF00104	P37231	0.576493	0.59231	0.573679	0.593871	0.162342	0.119299	0.118614	0.129906
PF00104	P51449	0.584022	0.523365	0.549587	0.565983	0.303317	0.262857	0.288126	0.28902
PF00104	P19793	0.768325	0.717458	0.770007	0.726777	0.387837	0.284202	0.33328	0.28907
PF00104	P15207	0.653634	0.509148	0.503789	0.635354	0.316097	0.217078	0.228344	0.27129
PF00104	P10827	0.948967	0.870527	0.89597	0.827596	0.892049	0.718808	0.718901	0.603267
PF00104	P48443	0.952041	0.69817	0.749808	0.623639	0.723337	0.197053	0.258249	0.151209
PF00104	P10275	0.618117	0.512009	0.5	0.542435	0.232551	0.154029	0.145033	0.161089
PF00104	P04150	0.757284	0.558641	0.545297	0.607909	0.365054	0.192031	0.193396	0.211967
PF00104	P10276	0.948508	0.764718	0.72862	0.673899	0.766686	0.288671	0.292947	0.220036
PF00104	Q96RI1	0.568461	0.526196	0.530986	0.520912	0.117945	0.105586	0.108865	0.106951
PF00104	Q07869	0.656133	0.602147	0.657536	0.644045	0.207616	0.142125	0.175778	0.158427
PF00104	Q92731	0.642249	0.554608	0.505976	0.51764	0.206396	0.106992	0.112125	0.0952932
PF00104	P28702	0.987016	0.681445	0.706857	0.629875	0.931929	0.209525	0.257137	0.177043
PF00104	P10826	0.974114	0.838707	0.777549	0.752927	0.941027	0.462844	0.461037	0.366727
PF00104	P03372	0.64186	0.602299	0.625876	0.60932	0.165767	0.113017	0.126869	0.107382
PF00112	P25774	0.77761	0.601457	0.560988	0.546423	0.594037	0.31845	0.285421	0.283612
PF00112	P08176	0.853436	0.956075	0.895926	0.930166	0.41275	0.361686	0.32269	0.540017
PF00112	P00784	0.834456	0.595084	0.557698	0.598259	0.352605	0.138749	0.118421	0.125877
PF00112	Q95PM0	0.866156	0.582061	0.566821	0.571124	0.580793	0.220335	0.199348	0.196301
PF00112	P07711	0.862506	0.629868	0.634805	0.635396	0.570812	0.186607	0.175399	0.164502
PF00112	P43235	0.808999	0.583544	0.562643	0.594488	0.679996	0.362269	0.330541	0.356377
PF00112	P25779	0.777946	0.570237	0.579131	0.609617	0.453008	0.191349	0.183565	0.182682
PF00112	P43236	0.788277	0.900934	0.684421	0.789909	0.446172	0.713975	0.31735	0.543598
PF00112	P07858	0.847754	0.590703	0.598873	0.565326	0.44019	0.12671	0.133687	0.11593
PF00112	O70370	0.874502	0.656406	0.537694	0.5	0.723349	0.375658	0.299801	0.25185
PF00112	O60911	0.89239	0.562541	0.528618	0.606907	0.723134	0.269153	0.232786	0.334423
PF00112	P53634	0.661314	0.644353	0.60927	0.575385	0.402869	0.516113	0.396888	0.38396
PF00112	Q9N6S8	0.819856	0.659787	0.590534	0.554935	0.568135	0.281711	0.214634	0.199144
PF00135	Q9N1N9	0.72257	0.531834	0.527649	0.661913	0.523157	0.308873	0.300383	0.355692
PF00135	P23141	0.5	0.5	0.5	0.521218	0.191125	0.193514	0.19945	0.22462
PF00135	P22303	0.698083	0.59492	0.614074	0.569502	0.204715	0.10109	0.102794	0.0902835
PF00135	P37136	0.709582	0.528848	0.513961	0.577893	0.366616	0.188582	0.183699	0.212076
PF00135	P23795	0.74432	0.541183	0.619474	0.634687	0.389003	0.215422	0.243269	0.302729
PF00135	P04058	0.797052	0.533913	0.574631	0.560196	0.595161	0.267982	0.277345	0.284352
PF00135	P81908	0.653044	0.55671	0.567019	0.544183	0.177612	0.119082	0.124487	0.120148
PF00135	O42275	0.632717	0.554729	0.561964	0.535048	0.147834	0.10289	0.103173	0.0949189
PF00135	Q03311	0.883786	0.5	0.655865	0.64433	0.722546	0.281352	0.353543	0.308217
PF00135	Q9JKC1	0.72197	0.549618	0.517791	0.581603	0.235209	0.18509	0.158365	0.247041
PF00135	P21836	0.660195	0.5	0.5	0.606201	0.304629	0.200347	0.181176	0.25012
PF00135	P06276	0.633831	0.602188	0.581877	0.580317	0.237693	0.16348	0.154021	0.154884
PF00194	Q16790	0.867166	0.650724	0.628509	0.566684	0.700872	0.396167	0.36803	0.289974
PF00194	O43570	0.865125	0.635456	0.609774	0.540126	0.711605	0.419155	0.384866	0.300682
PF00194	P22748	0.915489	0.728496	0.683091	0.621804	0.790109	0.535346	0.480236	0.391834
PF00194	P00915	0.804996	0.659702	0.594562	0.570477	0.508609	0.30971	0.256681	0.239956
PF00194	P43166	0.94954	0.679575	0.668595	0.580921	0.876026	0.498222	0.480676	0.37511
PF00194	Q9ULX7	0.924319	0.713139	0.683447	0.582243	0.872956	0.559022	0.54377	0.419178
PF00194	Q8N1Q1	0.977476	0.719149	0.707249	0.641075	0.936047	0.515208	0.522852	0.432663
PF00194	P23280	0.941893	0.683193	0.705353	0.701192	0.844967	0.412265	0.463511	0.407287
PF00194	Q95323	0.920012	0.776047	0.676862	0.654785	0.808327	0.645068	0.547428	0.452901
PF00194	P35218	0.907925	0.691051	0.693752	0.582697	0.819432	0.470946	0.519199	0.350492
PF00194	Q9Y2D0	0.975799	0.752257	0.786624	0.648327	0.886204	0.572408	0.63497	0.450601
PF00194	P00918	0.89568	0.71011	0.647746	0.593328	0.656295	0.352539	0.281868	0.252679
PF00209	Q9WTR4	0.78835	0.554608	0.623076	0.662863	0.542333	0.319206	0.356965	0.391367
PF00209	P23975	0.859582	0.542491	0.68117	0.716142	0.591185	0.150597	0.218949	0.267829
PF00209	P31652	0.698409	0.56247	0.623904	0.688457	0.420397	0.270349	0.315878	0.371222
PF00209	P31648	0.5	0.661694	0.643157	0.605356	0.0419922	0.0788331	0.0982418	0.0706753
PF00209	P48067	0.518616	0.537146	0.588875	0.57954	0.290572	0.324773	0.374097	0.35214
PF00209	P31645	0.82788	0.533057	0.616283	0.6901	0.479544	0.141714	0.175408	0.229332
PF00209	P23977	0.771054	0.596852	0.639942	0.702419	0.54938	0.317798	0.372193	0.395115
PF00209	Q9Y345	0.5	0.577347	0.5	0.511035	0.182182	0.253524	0.164008	0.231984
PF00209	Q01959	0.847217	0.551157	0.601746	0.667666	0.527045	0.164648	0.181136	0.27252
PF00209	Q63380	0.824353	0.605304	0.590647	0.754449	0.631915	0.390719	0.383277	0.543297
PF00233	Q07343	0.74383	0.57702	0.602894	0.561716	0.562435	0.320042	0.325328	0.295914
PF00233	Q9HCR9	0.770465	0.578193	0.590229	0.532755	0.493601	0.310507	0.26601	0.237199
PF00233	Q9Y233	0.609718	0.607567	0.667195	0.599649	0.351311	0.349788	0.388024	0.344805
PF00233	P51160	0.929368	0.778535	0.781762	0.692935	0.724378	0.559386	0.57966	0.393917
PF00233	O76074	0.665225	0.595097	0.614214	0.565338	0.371502	0.282362	0.290479	0.262304
PF00233	Q28156	0.824671	0.617856	0.734908	0.624521	0.648953	0.351308	0.477357	0.352025
PF00233	Q13946	0.5	0.569659	0.611637	0.587802	0.256577	0.338433	0.35525	0.315126
PF00233	Q9QYJ6	0.697743	0.636707	0.719782	0.667711	0.508814	0.477285	0.518924	0.446962
PF00233	O77746	0.630327	0.789408	0.682479	0.805019	0.301777	0.498019	0.402329	0.551495
PF00233	P27815	0.846217	0.545259	0.544366	0.529551	0.748061	0.352986	0.321989	0.309558
PF00233	Q8CA95	0.619961	0.518168	0.5	0.689976	0.220838	0.354241	0.251207	0.255228
PF00233	O76083	0.541664	0.802316	0.681291	0.691475	0.250953	0.5528	0.399109	0.417342
PF00233	O00408	0.628811	0.601838	0.708655	0.63499	0.346048	0.325263	0.408446	0.356975
PF00233	Q08493	0.979299	0.576985	0.50103	0.5	0.954297	0.422042	0.299998	0.278469
PF00233	Q13370	0.877226	0.5	0.5	0.663771	0.852752	0.243485	0.201075	0.358571
PF00413	P33435	0.618033	0.964594	0.940761	0.922363	0.145794	0.888453	0.745157	0.718259
PF00413	P03956	0.860975	0.619002	0.62362	0.669795	0.522913	0.235316	0.219104	0.267188
PF00413	P45452	0.802389	0.578243	0.61675	0.617291	0.612204	0.266751	0.301535	0.285179
PF00413	P50281	0.870485	0.580764	0.651732	0.64023	0.637966	0.25024	0.317889	0.282237
PF00413	P09238	0.908381	0.593056	0.678304	0.577064	0.805393	0.308797	0.384878	0.283321
PF00413	P08254	0.861438	0.641971	0.6928	0.652304	0.651155	0.313318	0.355666	0.303746
PF00413	P22894	0.908374	0.570686	0.636515	0.628199	0.760918	0.297759	0.337289	0.31137
PF00413	P09237	0.90553	0.627589	0.640869	0.726209	0.719899	0.340159	0.313963	0.456095
PF00413	P08253	0.857997	0.628384	0.675399	0.649735	0.66354	0.204091	0.254515	0.213641
PF00413	P39900	0.826397	0.642569	0.681137	0.591562	0.599643	0.310126	0.344476	0.274701
PF00413	P14780	0.905195	0.624687	0.671176	0.660065	0.692011	0.236464	0.287814	0.248001
PF00520	Q62968	0.61139	0.787621	0.773338	0.605088	0.370035	0.536118	0.457818	0.362202
PF00520	O75762	0.70031	0.538614	0.559445	0.568985	0.504358	0.28969	0.314853	0.278815
PF00520	Q92736	0.5	0.979045	0.810899	0.709935	0.0402561	0.853549	0.329472	0.285184
PF00520	Q9P0X4	0.9576	0.724972	0.62775	0.586779	0.888523	0.482407	0.388263	0.340016
PF00520	O43497	0.846641	0.674622	0.69581	0.604327	0.748658	0.377803	0.419251	0.321762
PF00520	P22001	0.567457	0.5	0.5	0.5	0.260898	0.231307	0.181625	0.180169
PF00520	Q9HBA0	0.836163	0.575584	0.548108	0.544822	0.705434	0.333364	0.28159	0.289298
PF00520	Q8R455	0.748544	0.586003	0.69955	0.580521	0.46121	0.202524	0.350076	0.188992
PF00520	Q62205	0.845219	0.626083	0.591397	0.610197	0.765804	0.402009	0.435277	0.399201
PF00520	Q9Y5Y9	0.729046	0.708554	0.735432	0.602045	0.562068	0.545521	0.513215	0.407785
PF00520	Q8NER1	0.601879	0.570576	0.588386	0.607008	0.229791	0.197765	0.203639	0.226202
PF00520	Q1A7N1	0.508117	0.694317	0.614942	0.658242	0.300781	0.619592	0.479012	0.52606
PF00520	Q15858	0.658775	0.551485	0.563103	0.563652	0.399094	0.277937	0.30741	0.283183
PF00520	Q01118	0.752471	0.5	0.5	0.52397	0.669106	0.221027	0.24257	0.264866
PF00520	P35499	0.855216	0.5	0.528576	0.620809	0.566318	0.144851	0.156737	0.197142
PF00850	O15379	0.865376	0.654083	0.642961	0.554416	0.667451	0.317738	0.305371	0.227551
PF00850	Q96DB2	0.900508	0.55509	0.535044	0.529437	0.760367	0.306352	0.271322	0.274305
PF00850	P56524	0.884277	0.546767	0.528411	0.537962	0.692518	0.21062	0.198772	0.19593
PF00850	Q9Z2V5	0.852789	0.5	0.60925	0.576949	0.679641	0.317142	0.356895	0.344967
PF00850	Q9BY41	0.781274	0.598197	0.528939	0.533082	0.570443	0.259247	0.210324	0.200909
PF00850	Q92769	0.885243	0.636511	0.599562	0.552845	0.652615	0.279759	0.246691	0.216015
PF00850	Q9UQL6	0.954828	0.572112	0.55961	0.549635	0.876517	0.226472	0.21789	0.218517
PF00850	Q9UKV0	0.966177	0.584967	0.613297	0.55179	0.904518	0.24566	0.260139	0.226205
PF00850	Q9UBN7	0.767467	0.622833	0.581883	0.526207	0.342616	0.205309	0.181986	0.150578
PF00850	Q13547	0.828224	0.611084	0.574115	0.529729	0.461829	0.20071	0.181174	0.151318
PF00850	Q8WUI4	0.93565	0.594772	0.617387	0.574795	0.840537	0.211462	0.250622	0.200689
PF00850	Q969S8	0.933152	0.686102	0.608599	0.581581	0.778685	0.405866	0.341197	0.298442
PF01094	P23385	0.699314	0.515539	0.597116	0.700147	0.501172	0.271246	0.285247	0.407955
PF01094	Q13224	0.522322	0.647825	0.662098	0.647582	0.326058	0.407807	0.412869	0.423898
PF01094	P31423	0.5	0.712442	0.5	0.5	0.18943	0.524978	0.231124	0.21241
PF01094	P41594	0.670809	0.59464	0.624489	0.56238	0.446673	0.361095	0.368562	0.324747
PF01094	P31424	0.690743	0.591123	0.623352	0.582682	0.437445	0.309725	0.331962	0.297903
PF01094	P35439	0.5	0.638197	0.702527	0.604547	0.205213	0.362939	0.418622	0.289733
PF01094	Q14416	0.573891	0.553457	0.577724	0.545007	0.358189	0.28353	0.33007	0.285869
PF01094	Q00960	0.650362	0.563586	0.673201	0.594852	0.439426	0.343477	0.485733	0.357545
PF01094	P31421	0.652321	0.595716	0.535433	0.5	0.368414	0.350779	0.28451	0.239585
PF01094	P41180	0.50373	0.5	0.5	0.513695	0.219931	0.181977	0.204959	0.222728
PF01094	Q13255	0.761048	0.58113	0.555163	0.610605	0.560854	0.301016	0.237043	0.327772
PF01094	Q14832	0.916997	0.771056	0.811448	0.797793	0.867071	0.637533	0.72969	0.673992
PF07714 A	P07947	0.956749	0.55424	0.6396	0.592104	0.875559	0.204062	0.264399	0.219186
PF07714 A	P21709	0.969686	0.54738	0.664656	0.678518	0.875532	0.122711	0.165849	0.186972
PF07714 A	P08631	0.96907	0.557558	0.621307	0.602611	0.873472	0.145279	0.16806	0.160915
PF07714 A	Q08881	0.805526	0.580866	0.658162	0.582806	0.520454	0.223224	0.274437	0.219062
PF07714 A	Q06187	0.784883	0.626391	0.657366	0.588478	0.372028	0.213123	0.225516	0.184518
PF07714 A	P00523	0.797754	0.603724	0.661504	0.705281	0.602993	0.317603	0.380374	0.382203
PF07714 A	P42680	0.984686	0.647661	0.684589	0.631065	0.93791	0.295336	0.298163	0.243154
PF07714 A	P06241	0.910482	0.544357	0.571638	0.568794	0.808607	0.17314	0.196958	0.178236
PF07714 A	P51451	0.953492	0.62208	0.645429	0.610378	0.88235	0.28176	0.293196	0.249217
PF07714 A	P54764	0.912519	0.532209	0.515368	0.650894	0.578826	0.0957949	0.097816	0.124386
PF07714 A	P42685	0.962199	0.601792	0.670732	0.572685	0.888361	0.167265	0.200248	0.146052
PF07714 A	P42681	0.994224	0.629527	0.690861	0.627047	0.961292	0.262522	0.270288	0.214727
PF07714 A	P29323	0.964189	0.60145	0.632649	0.560697	0.751565	0.125286	0.142686	0.11043
PF07714 A	P54760	0.87764	0.548073	0.65676	0.618779	0.566292	0.154076	0.211142	0.191528
PF07714 A	P06239	0.800723	0.596126	0.670365	0.621903	0.488424	0.177269	0.221222	0.194486
PF07714 B	P35968	0.848414	0.591557	0.616956	0.562578	0.405035	0.13329	0.151005	0.122983
PF07714 B	P07949	0.865021	0.582383	0.655097	0.614577	0.574314	0.195867	0.237784	0.219047
PF07714 B	Q13882	0.859025	0.585752	0.63818	0.63489	0.517212	0.17852	0.213684	0.198488
PF07714 B	P35918	0.915323	0.628685	0.610431	0.565856	0.847137	0.423154	0.410947	0.39575
PF07714 B	P30530	0.899357	0.594749	0.625837	0.648183	0.699143	0.210672	0.227045	0.252534
PF07714 B	P41240	0.926006	0.59246	0.660917	0.581617	0.563584	0.122782	0.137588	0.111433
PF07714 B	P00519	0.782683	0.567318	0.603814	0.551526	0.421634	0.153613	0.184621	0.151349
PF07714 B	P22455	0.92344	0.652906	0.705307	0.539	0.724008	0.274164	0.327825	0.191676
PF07714 B	P05622	0.826372	0.636081	0.706647	0.621982	0.658334	0.369146	0.460037	0.364298
PF07714 B	P16234	0.920892	0.541715	0.619788	0.589211	0.781613	0.205271	0.248992	0.224732
PF07714 B	Q12866	0.920552	0.555335	0.585863	0.631405	0.720874	0.190178	0.197174	0.241027
PF07714 B	P10721	0.869475	0.539437	0.597212	0.552595	0.570109	0.179995	0.211186	0.183434
PF07714 B	P07333	0.84723	0.583857	0.610314	0.575865	0.59567	0.264008	0.270428	0.236844
PF07714 B	P11362	0.894551	0.571154	0.640384	0.581872	0.641812	0.190275	0.250115	0.192551
PF07714 B	Q04912	0.900078	0.670536	0.724973	0.669045	0.609727	0.307496	0.216806	0.250348
